# Supplementary material for: Presence and abundance of bacteria with the Type VI secretion system in a coastal environment and in the global oceans
Source: PLoS One. 2020 Dec 22;15(12):e0244217. doi: 10.1371/journal.pone.0244217 (PMC7755280; doi:10.1371/journal.pone.0244217)
Supplement: S1 Table — (XLSX) [file pone.0244217.s001.xlsx]

## Sheet: S1 Table_Gene_Accessions_update
Bacterial Genus	Core T6SS Protien Sequence Accessions/References	Gene Accessions
	Papers referencing T6SS or specific system genes:	hcp	vgrG/EvpI/tssI	tssH/clpV	tssA/iglA/VipA/impA	tssB/iglB/VipB
Acinetobacter	Boyer et al. 2009; Chen et al. 2015; Schlieker et al. 2005	F985_RS15445; F939_RS07300; BUM88_RS06750; F907_RS10635; C0119_RS08280	F944_RS14340; F939_RS03430; F907_RS15345; BUM88_RS06705	F939_RS07280; F985_RS15400; RR32_RS11520; A489_RS0103165; BSR55_RS00140	F985_RS15395; F944_RS07515; F939_RS07275; RR32_RS11515; OTEC02_RS11835; EHS42_RS08465	F985_RS15455; F939_RS07290; AOLE_RS12290; RR32_RS11550; C0119_RS08290; BUM88_RS06740; OTEC02_RS11895; BSR55_RS00150; EHS42_RS08490; BEN76_RS01110
Agrobacterium	Boyer et al. 2009; Records 2011; Schlieker et al. 2005	Ach5_RS22785; ATU_RS20350; RRU01S_RS06395; AVI_RS21875	Ach5_RS22800; ATU_RS16915; RRU01S_RS20395; AVI_RS25925	Ach5_RS22780; ATU_RS20345; AVI_RS21870; B0909_RS18160	Ach5_RS22775; ATU_RS20340; AVI_RS21865; B0909_RS18165	ATU_RS20335; Ach5_RS22770; B0909_RS18170; AVI_RS21860
Arcobacter	Miller et al. 2018	RXI24679; PKI79984; RXJ61284; PHO18110; WP_099310207	RXJ82696.1; RXI28768.1; PHO17757.1; PHO08560.1; PRM91180.1	*A0A347TKK5; *A0A2N1J0C6; *A0A2N6FTE9; *A0A2G2G4K6; *A0A4Q0XV50; *A0A2G1CRQ3; *A0A4Q1A7C0; *A0A4Q0ZLQ5; *A0A4Q0Z9A5; *A0A4Q0UGN2; *A0A4Q0UBP6; *A0A2G1DHY6	*A0A4V1LYQ8; *A0A347TKJ9; *A0A2N6FTG6; *A0A2G2G4P2; *A0A4Q0XUQ4; *A0A4Q0ZCY6	*A0A347TKK0; *A0A4Q0UBI6
Bradyrhizobium	Boyer et al. 2009; Records 2011	BRAEL_RS0131720; BJ6T_RS16085	BRAEL_RS0131700; BJ6T_RS16105	AAV28_RS14440; BRAEL_RS0131740; BJ6T_RS16065	*A0A4Q8QM81	BRAEL_RS0131710; BJ6T_RS16095; AAV28_RS14470
Enterobacter		ECL_RS00165; D5066_RS15485; BFV68_RS00160	ECL_RS08890; BFV68_RS12290; ECL_RS07645; D5066_RS10010	ECL_RS07605; BFV68_RS11540; BFV68_RS12345; BH714_RS12200; BFV67_RS15750; GH771_RS22355; DG357_RS16285; BFV64_RS13195; ACJ69_RS12110	ECL_RS08940; BH714_RS09220; BFV67_RS15705; BFV68_RS12425; GH771_RS22430; DG357_RS16240; BFV64_RS13275; ACJ69_RS08660	ECL_RS08875; BFV67_RS15780; BH714_RS12230; BFV64_RS16000; BFV68_RS12420; ACJ69_RS08655; DG357_RS16315; GH771_RS22325
Francisella	Bingle et al. 2008; Broms et al. 2012; Boyer et al. 2009	*A0A5C2C1W6; *A0A080QCE1; *A0A1L4BTP2	AEI35940; WP_072712937; AHH46553; AHB98678	QEO58888; QEO56995	ACA58078	WP_003034532; AAP58963; AW25_RS03410; AW25_RS00805; M973_RS07030
Halomonas	Boyer et al. 2009	*E1V3Y4; *W1N968; *A0A0P7Z232; *A0A1M7DUN2; *A0A5C1NH54; *L9U9G7; *A0A265DVF1	*A0A431V2P7; *A0A558JD94; *A0A5C4Q9C3; *A0A369KXB4; *A0A369KXC9; *A0A368TUM8; *A0A368U4P2; *A0A369KUL3; *A0A368TT03; *A0A5C4Q4T7; *A0A3S0HSE6; *A0A558J800; *A0A644Q7W3; *A0A369L0I1	*A0A3S0WLH0; *A0A5C1NF67; *A0A5C4Q9S0; *A0A2P7P808; *A0A2N1FRZ9; *A0A3D4KQL4; *A0A2A4HJZ9; *A0A3S0K249; *A0A558JDJ6; *A0A2A2EYL3; *A0A369L539; *A0A368U192; *A0A644Q615; *A0A2N7TNA8; *A0A4Y8VZ75; *A0A5D9CH58; *A0A355PJ68; *A0A2N7TFS6; *A0A651D4H8; *A0A356SL46; *A0A356QEU7; *A0A356SMP1; *A0A356QHK0; *A0A355PFS8; *A0A356QET1	*A0A433L8Q1; *A0A5C4Q5B7; *A0A3D4KQZ3; *A0A644Q4N9; *A0A651D5X5; *A0A558JD84; *A0A2A4HHX7; *A0A369L0G0; *A0A5D9CMK3; *A0A2N7TFP5; *A0A2A2EYP7; *A0A2N1FS12; *A0A2P7P833; *A0A368TX04; *A0A4Y8VZ06; *A0A3S0J8U3; *A0A5C1NGH5; *A0A2N7TNA2; *A0A6B8QSN1; *A0A2N7TV32	*A0A369L2S8; *A0A5C1NH42; *A0A368TVY5; *A0A558JD92; *A0A5C4Q3X2; *A0A644Q5M6; *A0A651D5W8; *A0A2P7P817; *A0A433L8H9; *A0A4Y8VYZ9; *A0A3D4KQL6; *A0A5D9CJV9; *A0A431V2X9; *A0A6B8QSP1
Janthinobacterium		GJA_RS19780; GJA_RS25025	GJA_RS25550; GJA_RS12120; GJA_RS03410; GJA_RS14605; GJA_RS13445; GJA_RS10605	GJA_RS11930; DXZ62_RS21350; DXZ62_RS13500	GJA_RS11915; DXZ62_RS21345; DXZ62_RS13560	GJA_RS11960; DXZ62_RS21370; DXZ62_RS13470
Mesorhizobium	Records 2011; Schlieker et al. 2005	BQ8482_RS21925; CIT31_RS18365; CN311_RS17395; MAFF_RS10305; MPLDJ20_RS15940	MAFF_RS10385; CIT31_RS18445; CN311_RS27220; BQ8482_RS21845	MAFF_RS10285; MESLO2_RS0130645	MAFF_RS10290; MESLO2_RS0130640	MAFF_RS10295; MESLO2_RS0130635
Methylobacterium		Maq22A_RS19470; C7388_RS23300; MRAD2831_RS37745	MRAD2831_RS37755; C7388_RS23310; Maq22A_RS19480	Maq22A_RS19465	Maq22A_RS19460	Maq22A_RS19455
Planctomyces		*A0A2E3GWL5; *A0A2E3GWQ3; *A0A2E3GWH7; *A0A2E3GWP3; *A0A2E3GWN8	*A0A2E3GWJ6	*A0A2E3GWG9	*A0A2E3GWK2	*A0A2E3GWP1; *A0A2E3GWH0
Pseudoalteromonas		A7968_RS00405; PSERUTHE_RS0105805; B1L02_RS08085; S4054249_RS24130	B1L02_RS08110; S4054249_RS24155; PSERUTHE_RS0105810; S4054249_RS24075	A7968_RS00410; PSERUTHE_RS0105795; S4054249_RS24150; B1L02_RS08105	A7968_RS00450; PSERUTHE_RS0105755	PSERUTHE_RS0105760; B1L02_RS08060; S4054249_RS24110
Pseudomonas	Boyer et al. 2009; Chen et al. 2015; Records 2011; Schlieker et al. 2005	PFLCHA0_RS30160; PSEFU_RS01255; DVB73_RS06800; PMEN_RS22615; ATI14_RS26875; PP4_RS23210; TX24_RS14740; FGL41_RS31155; CN228_RS27640; PA50071_RS13185	CN228_RS21830; PverR02_RS18045; PA50071_RS00495; F1C79_RS11320; ATI14_RS26035; PP4_RS14600; TU84_RS24105; PA50071_RS17675; PMO01_RS16260; DQO01_RS14965	ATI14_RS19200; PP4_RS12405; PFLCHA0_RS30180; TX24_RS14760; TU84_RS05350; PSPTO_RS28065; PA50071_RS00470; PMO01_RS26375; PA50071_RS16905; FGL41_RS31175; POT9AD_RS24105; DQO01_RS29655; BM198_RS17075	ATI14_RS24105; PP4_RS12365; TX24_RS14725; TU84_RS24050; PFLCHA0_RS30145; PSPTO_RS28125; PSTAB_RS20210; PA50071_RS00430; PMO01_RS26420; FGL41_RS17215	PP4_RS12430; ATI14_RS19170; TX24_RS14730; PFLCHA0_RS30150; TU84_RS24060; TX24_RS08260; PSTAB_RS20215; CN228_RS17580; PA50071_RS13195; FGL41_RS31145; DQO01_RS29625; B5U27_RS27595
Psychromonas	Boyer et al. 2009	*M4U8Y3; *A0A2N1DJT2; *A0A2N1DJN9; *A0A2N0WVY9; *A0A2N0ZY17	*A0A2N0ZY26; *A0A2N0WW00; *M4U7L6	PKG38763; PKF63481; AGH81622	PKH01798; PKG38770	PKG38768; PKG38769; PKH01791
Rhodobacter	Boyer et al. 2009; Schlieker et al. 2005	DQL45_RS18470	DQL45_RS18520	DQL45_RS18445	*Q3IWK5; *A3PPF4; *B9KTX3	DQL45_RS18460
Ruegeria	Collins et al. 2015	P6_RS10520; *A0A1B1A3S5; *A0A497YW37; *A0A1G7CWS3	*A0A4V3ARJ7; *A0A6B2NSU2; *A0A1G7D014; *A0A497YWU4	TDK53018; *A0A4R5VHE2; *A0A6B2NUF7	TDK46868; RLJ98492; *A0A4V3AST7	KIC45656; *A0A4R5VIU3; *A0A4V6PMB3; *A0A6B2NQ92
Serratia	Records 2011; Barret et al. 2013; Ho et al. 2014	AXX16_RS03630; SMDB11_RS17150; WN53_RS25055	SMDB11_RS11255; WN53_RS08620; SMDB11_RS11105; AXX16_RS05535	WN53_RS18575; RTF13400; SMDB11_RS11245; GHV41_RS20820; GHV41_RS20265	WN53_RS18590; GHV41_RS20885; SMDB11_RS11170; GHV41_RS20315	AXX16_RS11235; SMDB11_RS11175; WN53_RS18530; GHV41_RS20235; GHV41_RS20880
Shewanella	Boyer et al. 2009	BN1227_RS04065	BN1227_RS07575	BN1227_RS04010	BN1227_RS04025	BN1227_RS03965
Sphingomonas		SP6_RS10520	SP6_RS10545	SP6_RS10495	QCB43222; TFI57603	SP6_RS10530
Teredinibacter		TERTU_RS07280	TERTU_RS09845; TERTU_RS07285	TERTU_RS07330	TERTU_RS07365	TERTU_RS07360
Vibrio	Boyer et al. 2009; Bingle et al. 2008; Records 2011	AL536_RS39845; N646_RS21705; VME01S_RS11085; VCRLGP7_RS00535; AL537_RS22345; VVCECT4999_RS21005; IX92_RS06625; AL464_RS18475; VAA_RS07120; A165_RS16915; VIBNI_RS06910; AL538_RS17935; C1S73_RS01830; BSZ04_RS07915; C1S73_RS23020; FIU11_RS20730	AL537_RS22340; VAA_RS07110; A165_RS16895; IX92_RS06645; AL464_RS18480; AL538_RS17955; C1S73_RS23025; BSZ04_RS07920; AL536_RS39840; FIU11_RS20705; AL543_RS02190; N646_RS21700; VME01S_RS11105; FIU11_RS10180; VAA_RS16150; VCRLGP7_RS00545	N646_RS21710; VME01S_RS11050; VAA_RS16790; AL537_RS22350; VCRLGP7_RS00500; VAA_RS07155; A165_RS16950; GPY06_RS03500; AL464_RS18470; AL538_RS17900; C1S73_RS23015; BSZ04_RS07910; IX92_RS19545; VVCECT4999_RS21010; VIBNI_RS20270	N646_RS19695; VAA_RS16805; AL537_RS19720; VIBHAR_RS22330; AL464_RS18430; GPY06_RS03515; C1S73_RS22615; IX92_RS19585; VIBNI_RS20285; AL536_RS29460; C1S73_RS22975; BSZ04_RS07870; VVCECT4999_RS21050; VIBNI_RS06865; FIU11_RS18800; A6E08_RS08150; AL538_RS24455	N646_RS19700; VME01S_RS11080; VIBHAR_RS22325; AL537_RS22385; VAA_RS16745; VCRLGP7_RS00530; VVCECT4999_RS21045; AL464_RS18435; A165_RS16920; IX92_RS06620; GPY06_RS03455; FIU11_RS20735; AL538_RS17930; VIBNI_RS20225; C1S73_RS22980
Codes with no marker are from NCBI.
* - Code is from UniprotKB
Barret M; Egan F; O’Gara F. Distribution and diversity of bacterial secretion systems across metagenomic datasets. Environ Microbiol Rep. 2013;5(1):117–26.
Bingle LE; Bailey CM; Pallen MJ. Type VI secretion: a beginner’s guide. Curr Opin Microbiol. 2008;11(1):3–8.
Boyer F; Fichant G; Berthod J; Vandenbrouck Y; Attree I. Dissecting the bacterial type VI secretion system by a genome wide in silico analysis: What can be learned from available microbial genomic resources? BMC Genomics. 2009;10(104).
Bröms JE; Meyer L; Lavander M; Larsson P; Sjöstedt A. DotU and VgrG; core components of type VI secretion systems; are essential for Francisella LVS pathogenicity. PLoS ONE 2012;7(4):e34639; http://dx.doi.org/10.1371/ journal.pone.0034639.
Chen L; Zou Y; She P; Wu Y. Composition; function; and regulation of T6SS in Pseudomonas aeruginosa. Microbiol Res [Internet]. 2015;172:19–25. Available from: http://dx.doi.org/10.1016/j.micres.2015.01.004
Collins AJ; Fullmer MS; Gogarten JP; Nyholm S V. 2015. Comparative genomics of Roseobacter clade bacteria isolated from the accessory nidamental gland of Euprymna scolopes. Front Microbiol 6:123.
Ho BT; Dong TG; Mekalanos JJ. A view to a kill: the bacterial type VI secretion system. Cell Host Microbe [Internet]. 2014;15(1):9–21. Available from: http://www.cell.com/article/S1931312813004095/fulltext
Liang J; Bai Y; Men Y; Qu J. 2017. Microbe – microbe interactions trigger Mn ( II ) -oxidizing gene expression. ISME J 11:67–77.
Liang J; Bai Y; Hu C; Qu J. 2016. Cooperative Mn ( II ) oxidation between two bacterial strains in an aquatic environment. Water Res 89:252–260.
Miller WG; Yee E; Bono JL. 2018. Complete Genome Sequence of the Arcobacter halophilus. Microbiol Resour Announc 1–3.
Records AR. The type VI secretion system: a multipurpose delivery system with a phage-like machinery. Mol Plant Microbe Interact. 2011;24(7):751–7.
Schlieker C; Zentgraf H; Dersch P; Mogk A. ClpV; a unique Hsp100/Clp member of pathogenic proteobacteria. Biol Chem. 2005;386(11):1115–27.
