# Supplementary material for: Presence and abundance of bacteria with the Type VI secretion system in a coastal environment and in the global oceans
Source: PLoS One. 2020 Dec 22;15(12):e0244217. doi: 10.1371/journal.pone.0244217 (PMC7755280; doi:10.1371/journal.pone.0244217)
Supplement: S4 Table — (CSV) [file pone.0244217.s004.csv]

S4 Table. Environmental variables considered for the RDA analysis T6SS genes from Tara Oceans dataset
Variables	R2	Cumulative R2	Adjusted Cumulative R2	F	p-value	VIF
Mean_Depth [m]	0.2499	0.2499	0.2328	14.6559	0.001	7.58
miTAG.SILVA Shannon diversity	0.0632	0.3131	0.2811	3.9566	0.062	3.15
minimum generation time [h]	0.0293	0.3424	0.2954	1.87	0.168	4.55
OG.Shannon	0.0235	0.3658	0.304	1.518	0.237	3.06
miTAG.SILVA.Taxo.Richness	0.0231	0.3889	0.3125	1.5095	0.219	5.67
Lyapunov_exp. [1/days]	0.0221	0.411	0.3204	1.4622	0.224	2.04
Mean Depth Min O2 [m]	0.0159	0.4352	0.3131	1.0424	0.3	4.09
Mean Depth Max Fluo [m]	0.0148	0.46	0.3057	0.9574	0.331	1.57
NO2 [umol/L]	0.0117	0.4717	0.3007	0.7524	0.399	2.22
Mean Depth MLD Sigma [m]	0.0101	0.4898	0.2826	0.6344	0.444	5.23
NO2NO3 [umol/L]	0.01	0.4452	0.3065	0.6486	0.426	8.23
Mean Depth Max N2 [m]	0.0083	0.4193	0.3123	0.5439	0.446	4.49
Mean Depth Max O2 [m]	0.0083	0.4981	0.2715	0.5121	0.476	1.94
Retention [days]	0.0081	0.4797	0.2905	0.5112	0.484	2.73
Mean_Salinity [PSU]	0.0038	0.5019	0.2528	0.226	0.66	2.32
autotrophs [cells/mL]	0.0026	0.5045	0.2311	0.1518	0.715	3.53
Oxygen [umol/kg]	0.002	0.5065	0.2068	0.1139	0.799	6.69
SI [umol/L]	0.0005	0.507	0.1783	0.0281	0.943	4.23
picoeukaryotes [cells/mL]	0.0003	0.5073	0.1472	0.0145	0.983	2.62
Mean_Temperature [deg C]						10.2
Mean_Nitrates[umol/L]						45.73
PO4 [umol/L]						120.47
miTAG.SILVA.Phylo.Diversity						150.1
miTAG.SILVA.Chao						1327.22
miTAG.SILVA.ace						1194.54
OG.Richness						338.27
OG.Evenness						12.04
Heterotrophs [cells/mL]						2.65E+12
Bacteria [cells/mL]						3.32E+12
Excluded	Reason
Mean_Date	Not continuous variable
Mean Latitude
Mean Longitude
grad_SST_adv [deg C/100 km]	Too many NA values
PAR [Einsteins/m-2/d-1]	Too many NA values
Okubo-Weiss	Too many NA values
Mean Depth Nitracline [m]	Too many NA values
Variables in red have VIF<10 and were eliminated from the analysis
Forward selection was carried out to determine contributions to variation in T6SS sequence reads.
